# Supplementary material for: MDA-MB-231 cell morphology influences chemotactic sensing of CXCL12 gradients in type 1 bovine collagen matrix
Source: PLoS One. 2026 Jul 8;21(7):e0343188. doi: 10.1371/journal.pone.0343188 (PMC13345270; doi:10.1371/journal.pone.0343188)
Supplement: S1 Dataset — (XLSX) [file pone.0343188.s009.xlsx]

## Sheet: Sheet1
Wound healing mode	no
Perform flat field correction	no
Perform image shift correction	yes
Perform interactive tuning	no
Perform cell shape analysis	yes
Version	4.8
Track smoothing iterations	0
Results folder drive letter	C
Results folder name	xx
First part of folder name	xx
Pixel size [um]	0.7206
Gaussian filter radius [um]	2
Smallest cell diameter [um]	3
Largest cell diameter [um]	50
Cutting cell diameter [um]	1
Top crop margin [pixels]	10
Bottom crop margin [pixels]	13
Left crop margin [pixels]	145
Right crop margin [pixels]	438
Time between images [min]	10
Highest cell velocity [um/min]	5
Shortest cell track [images]	36
First image number	0
Last image number	144
Image number increment	1
Make identified cell videos	yes
Make matched cell videos	yes
Make valid track videos	yes
Tracking dot diameter [um]	2
Valid track image contrast	1
Scale bar color	blue
Draw cell outline	yes
Draw cell track line	yes
Write mirror margin images	no
Write shifted images	no
Write gaussian smoothed images	no
Write segmented cell images	yes
Write cut cell images	no
Write identified cell images	no
Write matched cell images	no
Write valid track images	no
Keep cells from previous image	no
Segmentation limit [SDs]	-5
# bins in histogram	100
Tuning image code	0
